# Supplementary material for: The Supersulfide-Producing Activity of Rat Cystathionine γ-Lyase Is Irreversibly Inactivated by L-CysNO but Not by L-GSNO
Source: Antioxidants (Basel). 2025 Sep 13;14(9):1113. doi: 10.3390/antiox14091113 (PMC12466479; doi:10.3390/antiox14091113)
Supplement: Supplementary file 1 [file antioxidants-14-01113-s001.zip]

Archive with 1 entries (1 files):
- antioxidants-3775034-supplementary.pdf
